# Supplementary material for: ZmARF16 Regulates ZCN12 to Promote the Accumulation of Florigen and Accelerate Flowering
Source: Int J Mol Sci. 2024 Sep 5;25(17):9607. doi: 10.3390/ijms25179607 (PMC11395262; doi:10.3390/ijms25179607)
Supplement: Supplementary file 1 [file ijms-25-09607-s001.zip]

Archive with 1 entries (1 files):
- ijms-3138152-supplementary.pdf
